# Supplementary material for: Variation Profile of the Orthotospovirus Genome
Source: Pathogens. 2020 Jun 29;9(7):521. doi: 10.3390/pathogens9070521 (PMC7400459; doi:10.3390/pathogens9070521)
Supplement: Supplementary file 1 [file pathogens-09-00521-s001.zip]

Archive with 32 entries (32 files):
- Supplementary_Table_S1_Acessions.xlsx
- __MACOSX/._Supplementary_Table_S1_Acessions.xlsx
- Figure_S15.eps
- __MACOSX/._Figure_S15.eps
- Figure_S14.eps
- __MACOSX/._Figure_S14.eps
- Figure_S13.eps
- __MACOSX/._Figure_S13.eps
- Figure_S12.eps
- __MACOSX/._Figure_S12.eps
- Figure_S11.eps
- __MACOSX/._Figure_S11.eps
- Figure_S10.eps
- __MACOSX/._Figure_S10.eps
- Figure_S9.eps
- __MACOSX/._Figure_S9.eps
- Figure_S8.eps
- __MACOSX/._Figure_S8.eps
- Figure_S7.eps
- __MACOSX/._Figure_S7.eps
- Figure_S6.eps
- __MACOSX/._Figure_S6.eps
- Figure_S5.eps
- __MACOSX/._Figure_S5.eps
- Figure_S4.eps
- __MACOSX/._Figure_S4.eps
- Figure_S3.eps
- __MACOSX/._Figure_S3.eps
- Figure_S2.eps
- __MACOSX/._Figure_S2.eps
- Figure_S1.eps
- __MACOSX/._Figure_S1.eps
