# Supplementary material for: Variation Profile of the Orthotospovirus Genome
Source: Pathogens. 2020 Jun 29;9(7):521. doi: 10.3390/pathogens9070521 (PMC7400459; doi:10.3390/pathogens9070521)
Supplement: Supplementary file 1 [file pathogens-09-00521-s001.zip › Supplementary_Table_S1_Acessions.xlsx]

## Sheet: Sheet1
Table S1. Refrence acession by virus species and genomic segment. Only accessions containing fulll-length segments L, M or S were included in the analysis.
S.N	Orthotospovirus		Segments L			Segments M			Segments S			Geographical Origin for L	Host RangeL (≥ 95%)	Thrips
		Accessions Total	Reference	Length	L (≥ 95%)	Reference	Length	M (≥ 95%)	Reference	Length	S (≥ 95%)
1	Alstroemeria necrotic streak virus	14	MG696851.1	8756	1	MG696852.1	4839	1	MG696853.1	3113	1	/country="Colombia" /country="Colombia" /country="Colombia" /country="Ecuador" /country="Colombia" /country="Colombia" /country="Colombia" /country="Colombia: Santa Rosa, Risaralda" /country="Colombia: Marinilla, Antioquia" /country="Colombia: Santa Rosa, Risaralda" /country="Colombia: Santa Rosa, Risaralda" /country="Colombia"	/host="Lactuca sativa (lettuce)" /host="Lactuca sativa (lettuce)" /host="Lactuca sativa (lettuce)" /host="Solanum quitoense" /host="Solanum quitoense" /host="Solanum quitoense" /host="Solanum quitoense" /host="Solanum lycopersicum (tomato)" /host="Capsicum annuum (bell pepper)" /host="Solanum lycopersicum (tomato)" /host="Solanum lycopersicum (tomato)" /host="Alstroemeria sp."	Frankliniella occidentalis
2	Bean necrotic mosaic virus	6	NC_018070.1	9040	1	NC_018072.1	4886	1	NC_018071.1	2584	1	/country="Brazil" /country="Brazil" /country="Brazil" /country="Brazil" /country="Brazil" /country="Brazil"	/host="Phaseolus vulgaris" /lab_host="Physalis pubescens" /host="Phaseolus vulgaris" /lab_host="Physalis pubescens" /host="Phaseolus vulgaris" /lab_host="Physalis pubescens" /host="Phaseolus vulgaris" /lab_host="Physalis pubescens" /host="Phaseolus vulgaris" /lab_host="Physalis pubescens" /host="Phaseolus vulgaris" /lab_host="Physalis pubescens"	Unknown
3	Calla lily chlorotic spot virus	16	KT004453.1	8914	4	KT004454.1	4749	4	KT004452.1	3182	4	/country="China: Zhejiang,Quzhou,Changshan" /country="China: Zhejiang,Quzhou,Changshan" /country="China: Zhejiang,Quzhou,Changshan" /country="China: Zhejiang,Quzhou,Changshan" /country="China: Zhejiang,Quzhou,Changshan" /country="China: Zhejiang,Quzhou,Changshan" /country="China" /country="China" /country="China" /country="China" /country="China" /country="China" /country="Taiwan" /country="Taiwa…	/host="Lactuca sativa var. augustana" /host="Lactuca sativa var. augustana" /host="Lactuca sativa var. augustana" /host="Lactuca sativa var. augustana" /host="Lactuca sativa var. augustana" /host="Lactuca sativa var. augustana" /host="tobacco" /host="tobacco" /host="tobacco" /host="spider lily" /host="Nicotiana tabacum" /host="Nicotiana tabacum" /host="Nicotiana tabacum" /host="calla lily" /host=…	Thrips palmi
4	Capsicum chlorosis virus	197	KC953853.1	8916	8	KX078566.1	4859	8	KM589495.1	3944	8	/country="India" /country="India" /country="Greece:Crete" /country="Thailand" /country="China" /country="Iran" /country="India: Coimbatore, Tamil Nadu" /country="Thailand: Nakhon Ratchasima" /country="Australia: New South Wales" /country="Australia: Mareeba, Queensland" /country="Australia: Samford, Queensland" /country="Australia: Rockhampton, Queensland" /country="Australia: Gatton, Queensland"…	/host="chilli" /host="Capsicum annuum" /host="Lycopersicum escultentum cv. King Kong 2" /lab_host="Nicotiana benthamiana" /host="Cucurbita pepo L." /host="black eyed susan" /host="Rudbechia sp." /host="Rudbeckia sp." /host="Arachis hypogaea" /host="Arachnis labrosa" /host="chili" /host="Lycopersicon esculentum" /host="Hoya australis" /host="peanut" /host="pepper" /host="tomato" /host="Lycopersico…	Ceratothripoidesclaratris,Thripspalmi,Frankliniellaschultzei
5	Chrysanthemum stem necrosis virus	30	LC126116.1	8959	5	LC126117.1	4835	5	KF493771.1	2949	6	/country="Japan" /country="Japan" /country="Slovenia" /country="South Korea:Gyeongsangnam-do" /country="Japan: Tochigi Prefecture" /country="South Korea" /country="Japan:Hiroshima" /country="Japan:Tochigi" /country="Japan:Gunma" /country="Japan:Chiba" /country="Brazil" /country="Belgium" /country="Russia" /country="Japan:Toyama" /country="Brazil: Sao Paulo State"	/host="Chrysanthemum x morifolium Ramat" /lab_host="Nicotiana benthamiana" /host="Chrysanthemum x morifolium Ramat" /host="Chrysanthemum" /host="Chrysanthemum x morifolium 'Jinba'" /host="Chrysanthemum sp. (Sweet endy)" /host="Chrysanthemum sp. (Bubble endy)" /host="Lisianthus" /host="Chrysanthemum x morifolium cultivar Ludo Orange"	Frankliniellaoccidentalis,Frankliniellaintonosa,Frankliniellaschultzei,
6	Gloxinia tospovirus	3	0	0	0	0	0	0	0	0	0	0	0	NA
7	Groundnut bud necrosis tospovirus	473	MK204383.1	8911	6	KY0064710.1	4817	9	KY490685.1	3068	18	/country="India: Guntur Andra Pradesh" /country="India: Tumkur Karnataka" /country="India: Karnataka, Bengaluru, UHS campus" /country="India: Guntur Andra Pradesh" /country="India: Bangalore" /country="India" /country="India: Tamil Nadu, Madurai" /country="India: Tamil Nadu, Dharmapuri" /country="India: Tamil Nadu, Krishnagiri" /country="India: Tamil Nadu, Coimbatore" /country="India: Krishnagiri…	/host="Capsicum annuum" /lab_host="cowpea" /host="Capsicum annuum" /host="Thrips palmi" /host="Solanum lycopersicum" /host="chilli" /host="tomato" /lab_host="cowpea cv. Pusa Komal" /host="Solanum torvum" /host="Anthurium andraeanum" /host="Pergularia daemia" /host="cowpea" /host="thrips" /host="Arachis hypogaea" /host="bitter gourd" /host="Phalaenopsis amabilis (hybrid)" /host="Catharanthus roseu…	Frankliniellaschultzei,Scirtothripsdorsalis,Thripspalmi
8	Groundnut_chlorotic_fan-spot_virus	2	KP146140.1	8796	1	KP146141.1	4857	1	0	0	0	/country="Taiwan" /country="Taiwan"	/lab_host="Chenopodium quinoa" /host="groundnut"	Scirtothripsdorsalis
9	Groundnut ringspot virus	121	MH742956.1	8876	3	MH742957.1	4935	3	MG797643.1	3074	3	/country="Brazil" /country="Argentina" /country="Paraguay" /country="South Africa" /country="Brazil: Gurupi" /country="Cuba" /country="Ghana" /country="Brazil: Presidente Prudente" /country="Brazil: Marilia" /country="USA: NY" /country="USA: SC" /country="USA: FL" /country="Brazil: Rio de Janeiro"	/host="Physalis angulata" /host="Arachis hypogaea" /host="petunia" /host="tomato" /host="soybean" /host="thrips" /host="Physalis peruviana" /host="Pisum sativum" /host="groundnut (peanut)" /host="Glycine max" /host="Amaryllis (Hippeastrum sp.)" /host="peanut (Arachis hypogaea L.)" /host="Arachis hypogaea L. (peanut)" /host="Citrullus lanatus" /host="Solanum lycopersicum" /host="Physalis angulata"…	Frankliniellaoccidentalis,Frankliniellaschultzei,Frankliniellagemina
10	Groundnut yellow spot tospovirus	5	0	0	0	0	0	0	NC_043210.1	3006	2	/country="China" /country="China" /country="India: Jalna, Maharashtra" /country="China"	/host="chili" /host="chili" /host="groundnut (Arachis hypogaea L.)" /host="Capsicum annuum Linn."	Scirtothripsdorsalis
11	Hippeastrum chlorotic ringspot virus	46	KY363498.1	8908	3	KY484837.1	4764	3	KY484836.1	2749	4	/country="China"	/host="Hymenocallis littoralis" /host="Hymenocallis littoralis" /host="Zephyranthes candida" /host="Clivia miniata" /host="spider lily" /host="Hymenocallis littoralis Salisb."	NA
12	Impatiens necrotic spot virus	170	DQ425094.1	8780	4	NC_003616.1	4972	6	KX790323.1	3012	9	/country="USA" /country="Costa Rica" /country="South Korea" /country="USA: South Carolina" /country="USA: WA" /country="China" /country="Serbia" /country="China: Yunnan" /country="USA" /country="New Zealand" /country="Switzerland" /country="Chile" /country="USA: California coastal region" /country="Japan" /country="Mexico" /country="Bosnia and Herzegovina" /country="USA: Washington" /country="Can…	/host="Nipponanthemum nipponicum" /host="Capsicum annuum var. 'California Wonder'" /host="Capsicum annuum" /host="Iris sp." /host="Hippeastrum sp." /host="Plectranthus scutellarioides" /host="Antirrhinum sp." /host="Impatiens sp." /host="Hoya sp." /host="Peperomia obtusifolia" /host="blackberry cv. Apache" /host="Ocimum basilicum" /host="Oncidium" /host="Nicotiana tabacum" /host="Tulipa sp." /hos…	Frankliniellaoccidentalis,Frankliniellafusca,Frankliniellaintonosa,
13	Iris yellow spot virus	340	NC_029799.1	8880	2	AF214014.1	4838	4	NC_029801.1	3105	3	/country="Australia" /country="Australia: Caloote, SA" /country="Australia: Griffith, NSW" /country="Australia: Joanna, SA" /country="Australia: Perth, Western Austr /country="Australia: Walker Flat, SA" /country="Australia: Yanco, NSW" /country="Bosnia and Herzegovina" /country="Brazil" /country="Canada" /country="Chile" /country="Costa Rica" /country="Ecuador: Pichincha" /country="Ecuador: Tung…	/host="Allium" /host="Allium ampeloprasum" /host="Allium ampeloprasum L. (leeks)" /host="Allium ampeloprasum subsp Iranicum" /host="Allium ampeloprasum subsp. Iranicum" /host="Allium cepa" /host="Allium cepa (bulb onion)" /host="Allium cepa cultivar Pegasus (onion)" /host="Allium cepa 'Linda Vista' (bulb onion)" /host="Allium cepa L. (onion)" /host="Allium cepa (onion)" /host="Allium cepa (Onion …	Frankliniellafusca,Thripstabaci
14	Lisianthus necrotic ringspot virus	1	0	0	0	0	0	0	AB852525.1	2768	1	NA	NA	NA
15	Melon severe mosaic tospovirus	9	NC_033834.1	8911	2	NC_033833.1	4873	2	NC_033832.1	3283	3	/country="Mexico"	/host="melon" , /lab_host="Nicotiana benthamiana"	NA
16	Melon yellow spot virus	62	MH734110.1	8918	3	KX711614.1	4915	3	GQ397254.2	3257	6	/country="China: Guangzhou" /country="China: Hainan" /country="China: Shanghai" /country="Ecuador" /country="India: Coimbatore,Tamil Nadu" /country="Japan: Kochi" /country="Japan:Kochi" /country="Japan: Kochi, Haruno" /country="Taiwan" /country="Thailand" /country="Thailand:Kalasin" /country="Thailand:Khamphaengsaen" /country="Thailand:Nakhon Ratchasima" /country="Thailand:Nakhon Ratchasrima" /co…	/host="Benincasa hispida" /host="cantaloupe" /host="Citrullus lanatus" /host="Citrullus vulgaris" /host="Cucims melo" /host="cucumber" /host="Cucumis melo" /host="Cucumis sativus" /host="Cucumis sativus (cucumber)" /host="Luffa" /host="melon" /host="melon (Cucumis melo)" /host="Momordica charantia (balsam pear)" /host="Physalis heterophylla" /host="pumpkin" /host="watermelon"	Thripspalmi
	Mulberry vein banding virus	19	MK681486.1	8906	3	NC_026618.2	4731	2	NC_026619.1	3294	11
17	Peanut bud necrosis virus	122	0	0	0	0	0	0	MH940242.1	3057	2	/country="India" /country="India: Agra, Uttar Pradesh" /country="India: Ahmadnagar, Maharashtra" /country="India: Arvikendra, Pune" /country="India: Bangalore" /country="India: Bangalore, Karnataka" /country="India: Bangalore, Karnataka State" /country="India: Chintamani, Kolar, Karnataka State" /country="India: Chittoor, Andhra Pradesh" /country="India: Coimbatore, Tamilnadu" /country="India: da…	/host="Abutilon indicum" /host="Allium cepa (onion)" /host="Arachis hypogaea (groundnut)" /host="Arachis hypogaea L. (groundnut)" /host="bitter gourd" /host="brinjal" /host="brinjal (Solanum melongena)" /host="Calotropis gigantea" /host="Capsicum annuum" /host="chili" /host="chili (Capsicum annum L.)" /host="chilli; Capsicum annum L." /host="Colocasia esculenta (L.) Schott" /host="Corchorus capsu…	Thrips palmi
18	Peanut yellow spot virus	2	0	0	0	0	0	0	AF013994.1	2970	1	/country="India: Jalna, Maharashtra"	/host="groundnut (Arachis hypogaea L.)"	Scirtothrips dorsalis
19	Pepper chlorotic spot virus	14	NC_033774.1	8913	3	KY315810.1	4795	3	KU508428.1	3327	4	/country="China" /country="China: Yunnan" /country="Taiwan"	/host="bidens" /host="Bidens pilosa" /host="Capsicum annuum" /host="Erigeron" /host="pepper" /lab_host="Chenopodium quinoa"	Thrips palmi
20	Pepper necrotic spot virus	2	0	0	0	0	0	0	HE584762.1	2949	1	/host="Capsicum annum",/host="Solanum licopersicum"	/country="Peru:Arequipa, La Joya"	NA
21	Physalis severe mottle virus	1	0	0	0	0	0	0	AF067151.1	3257	1	NA	NA	NA
22	Polygonum ringspot virus	9	KX468767.1	8884	3	NC_031132.1	4714	3	KX468765.1	2476	3	/country="Italy"	?	Dictyothripsbetae
23	Soybean vein necrosis virus	54	HQ728385.1	9010	1	HQ728386.1	4955	2	HQ728387.1	2603	1	/country="USA: Limestone County, AL"	/host="soybean"	Neohydatothripsvariabilis
24	Soybean vein necrosis-associated virus	29	0	0	0	0	0	0	0	0	0	NA	NA	Neohydatothripsvariabilis
25	Spider lily necrotic spot virus	2	0	0	0	JX833565.1	4741	1	JX833564.1	2724	1	/country="China"	/host="Hymenocallis littoralis"	NA
26	Thailand tomato tospovirus	1	0	0	0	0	0	0	0	0	0	/country="Thailand"	NA	NA
27	Tomato chlorotic spot virus	209	MH742959.1	8962	3	MH742960.1	4925	3	MH742961.1	3404	3	/country="Brazil" /country="Brazil: /country="Brazil:Sao /country="Brazil: /country="Brazil: /country="Cuba" /country="Dominican /country="Dominican /country="Haiti" /country="South /country="USA" /country="USA: /country="USA: /country="USA:	/host="Arachis /host="bean /host="Boerhavia /host="Bouvardia /host="Capsicum /host="Catharanthus /host="chilli /host="Cleome /host="common /host="common /host="Datura /host="Hoya /host="hydroponic /host="Lactuca /host="Marsdenia /host="Mirabilis /host="Ocimum /host="pepper" /host="Physalis /host="Portulaca /host="Schlumbergera /host="Solanum /host="Solanum /host="Solanum /host="Solanum /host="Sol…	Frankliniella occidentalis,Frankliniella schultze, Frankliniella intonosa
28	Tomato necrosis virus TD8	1	0	0	0	0	0	0	0	0	0	/country="Thailand"	/host="tomato"	NA
29	Tomato necrotic ringspot virus	21				KY007016.1	4740	4	FJ489600.2	3017	5	country="Thailand" /country="Thailand: /country="Thailand:Northern" /country="Thailand:northern	/host="Capsicum /host="Capsicum /host="chili" /host="Chili" /host="Lycopersicon /host="Lycopersicon /host="Solanum /host="Solanum	Ceratothripoidesclaratris,Thrips palmi
30	Tomato necrotic spot associated virus	2	KT984754.1	8908	1	KT984753.1	4773	1	0	0	0	/country="China"	/host="tomato"	NA
31	Tomato necrotic spot tospovirus	1	0	0	0	0	0	0	KM355773.1	3023	1	/country="China"	/host="tomato" /lab_host="Nicotiana	NA
32	Tomato spotted wilt virus	3466	MF159042.1	8925	59	KT717692.1	4869	148	AJ418778.1	3364	141			Frankliniella occidentalis, Frankliniella fusca, Frankliniella schultzei Frankliniella intonosa, Frankliniella bispinosa, Frankliniella cephalica Frankliniella gemina Thrips setosusThrips tabaci
33	Tomato yellow fruit ring virus	53	JN560178.1	8877	1	JN560177.1	4786	1	AY686718.1	3061	2	/country="Iran" /country="Iran: /country="Iran: /country="Iran: /country="Iran: /country="Iran: /country="Iran: /country="Iran:Varamin" /country="Kenya" /country="Poland"	/host="Alstroemeria /host="anemone" /host="Capsicum /host="Chrysanthemum /host="cineraria" /host="Cineraria" /host="Gazania /host="Glycine /host="Lycopersicum /host="Nicotiana /host="Solanum /host="Solanum /host="soybean" /host="tomato" /host="Tropaeolum /lab_host="Nicotiana	Thripstabaci
34	Tomato zonate spot virus	36	NC_010491.1	8919	2	NC_010490.1	4945	2	NC_010489.1	3279	2	/country="China" /country="China: /country="China: /country="China: /country="China: /country="China: /country="China:	/host="bidens" /host="Crinum /host="iris" /host="Iris /host="Lycopersicon /host="Nicotiana /host="pepper" /host="Solanum /host="tobacco /host="tobacco /host="tomato" /lab_host="Nicotiana	Frankliniella occidentalis
35	Tospovirus kiwifruit/YXW/2014	6	NC_030378.1	8908	2	NC_030379.1	4772	2	NC_030380.1	2991	2	/country="China"	/host="kiwifruit"	NA
36	Watermelon bud necrosis virus	77	0	0	0	NC_038290.1	4794	3	GQ370765.1	3431	5	/country="India" /country="India: /country="India: /country="India: /country="India: /country="India: /country="India: /country="India: /country="India: /country="India: /country="India: /country="India: /country="India: /country="India: /country="India: /country="India: /country="India:	/host="Abutilon /host="Amaranthus /host="bitter /host="Capsicum /host="Chrysanthemum /host="Citrullus /host="Citrullus /host="Citrullus /host="cucumber" /host="Euphorbia /host="Luffa /host="Malvastrum /host="muskmelon" /host="Parthenium /host="pumpkin" /host="ridge /host="tomato" /host="watermelon" /host="watermelon /lab_host="cowpea" /lab_host="Nicotiana /lab_host="Vigna	Thripspalmi
37	Watermelon silver mottle orthotospovirus	42	NC_003832.1	8917	2	JX177646.1	4909	4	JX177645.1	3603	8	/country="China" /country="China: /country="Japan" /country="Japan: /country="Russia" /country="Taiwan" /country="Thailand" /country="Thailand:Central /country="Thailand:Kalasin" /country="Thailand: /country="Thailand: /country="Thailand: /country="Thailand:Pak	/host="cantaloupe /host="Citrullus /host="Citrullus /host="Citrullus /host="Cucumis /host="melon" /host="pepper" /host="Physalis /host="Physalis /host="snake /host="sweet /host="tomato" /host="tomato /host="watermelon" /host="Zantedeschia /lab_host="Tetragonia	Thripspalmi
38	Zucchini lethal chlorosis virus	16	KU681010.1	8886	3	NC_031758.1	4860	3	NC_031759.1	3524	3	country="Brazil" /country="Brazil:	/host="Cucumis /host="Cucurbita /host="Cucurbita /host="Cucurbita /host="Frankliniella	Frankliniellazucchini
